# Supplementary material for: Bis-Bibenzyls from the Liverwort Pellia endiviifolia and Their Biological Activity
Source: Plants (Basel). 2021 May 26;10(6):1063. doi: 10.3390/plants10061063 (PMC8227020; doi:10.3390/plants10061063)
Supplement: Supplementary file 1 [file plants-10-01063-s001.zip]

Archive with 1 entries (1 files):
- plants-1206356-supplementary.pdf
